# Supplementary material for: Discovery of novel community-relevant small proteins in a simplified human intestinal microbiome
Source: Microbiome. 2021 Feb 23;9:55. doi: 10.1186/s40168-020-00981-z (PMC7903761; doi:10.1186/s40168-020-00981-z)
Supplement: Supplementary file 3 — Additional file 2. Supplement Table 4. [file 40168_2020_981_MOESM3_ESM.xls]

## Sheet: summary
EggNog analysis of missed genes
					color code for COG main categories:
COG category	number of genes	%	COG category description		CELLULAR PROCESSES AND SIGNALING
A	0	0	RNA processing and modification		INFORMATION STORAGE AND PROCESSING
B	0	0	Chromatin Structure and dynamics		METABOLISM
C	7	2.7	Energy production and conversion		POORLY CHARACTERIZED
D	3	1.2	Cell cycle control and mitosis
E	7	2.7	Amino Acid metabolis and transport
F	1	0.4	Nucleotide metabolism and transport
G	10	3.9	Carbohydrate metabolism and transport
H	3	1.2	Coenzyme metabolis
I	0	0	Lipid metabolism
J	5	1.9	Tranlsation
K	11	4.2	Transcription
L	92	35.5	Replication and repair
M	24	9.3	Cell wall/membrane/envelop biogenesis
N	0	0	Cell motility
O	2	0.8	Post-translational modification, protein turnover, chaperone functions
P	10	3.9	Inorganic ion transport and metabolism
Q	2	0.8	Secondary Structure
R	0	0	General Functional Prediction only
S	71	27.4	Function Unknown
T	6	2.3	Signal Transduction
U	1	0.4	Intracellular trafficing and secretion
V	4	1.5	Defense mechanisms
W	0	0	Extracellular structures
Y	0	0	Nuclear structure
Z	0	0	Cytoskeleton
sum	259	100

## Sheet: cellular process and signaling
CELLULAR PROCESSES AND SIGNALING
[D] Cell cycle control, cell division, chromosome partitioning		[M] Cell wall/membrane/envelope biogenesis		[O] Post-translational modification, protein turnover, and chaperones		[T] Signal transduction mechanisms		[U] Intracellular trafficking, secretion, and vesicular transport		[V] Defense mechanisms
E5259_11495	COG COG1674 DNA segregation ATPase FtsK SpoIIIE and related proteins	E5259_05610	Glycosyl hydrolases family 25	E5259_19190	Belongs to the thioredoxin family	FE838_01160	Hydrolyzes cAMP to 5'-AMP. Plays an important regulatory role in modulating the intracellular concentration of cAMP, thereby influencing cAMP-dependent processes	FE838_03945	Part of the Sec protein translocase complex. Interacts with the SecYEG preprotein conducting channel. SecDF uses the proton motive force (PMF) to complete protein translocation after the ATP-dependent function of SecA	E5259_06555	MATE efflux family protein
FF104_04445	tape measure	E5259_08735	Glycosyl hydrolases family 25	FE838_18890	COG COG1397 ADP-ribosylglycohydrolase	FE838_20315	two-component sensor histidine kinase			E5259_18710	MATE efflux family protein
FF104_04460	nuclear chromosome segregation	E5259_08750	Mannosyl-glycoprotein endo-beta-N-acetylglucosaminidase			FE838_21210	Cyclic nucleotide-monophosphate binding domain			FE838_12715	Type I restriction modification DNA specificity domain
		E5259_11540	Psort location CytoplasmicMembrane, score			FE838_22025	COG COG0664 cAMP-binding proteins - catabolite gene activator and regulatory subunit of cAMP-dependent protein kinases			FE838_21215	Psort location CytoplasmicMembrane, score 10.00
		E5259_11545	Lysozyme-like			FE838_22320	PhoQ Sensor
		E5259_17815	Glycosyl hydrolases family 25			FF104_20715	Rhs element vgr protein
		E5259_17835	Glycosyl hydrolases family 25
		E5259_19040	Glycosyl hydrolases family 25
		E5259_19045	Glycosyl hydrolases family 25
		E5259_19115	Prophage endopeptidase tail
		E5259_19120	Prophage endopeptidase tail
		E5259_24775	Mannosyl-glycoprotein endo-beta-N-acetylglucosaminidase
		E5259_25370	Mannosyl-glycoprotein endo-beta-N-acetylglucosaminidase
		E5259_25385	Glycosyl hydrolases family 25
		E5259_28455	Mannosyl-glycoprotein endo-beta-N-acetylglucosaminidase
		FE838_12200	COG NOG32858 non supervised orthologous group
		FE838_21320	Tricorn protease homolog
		FF104_01515	NEAr Transporter domain
		FF104_06305	N-acetylmuramoyl-L-alanine amidase
		E5260_00310	Bacterial Ig-like domain (group 3)
		E5260_05250	Glycosyl hydrolases family 25
		E5260_06490	domain protein
		E5260_06495	domain protein
		E5260_14910	domain protein

## Sheet: information storage&processin
INFORMATION STORAGE AND PROCESSING
[J] Translation, ribosomal structure and biogenesis		[K] Transcription		[L] Replication, recombination and repair
E5259_19185	Pfam:Peptidase_C108	EYQ97_11730	Bacterial regulatory proteins, lacI family	EYQ97_02340	COG COG1082 Sugar phosphate isomerases epimerases
FE838_09640	Belongs to the SUA5 family	E5259_05395	BRO family, N-terminal domain	E5259_00525	Transposase DDE domain
FE838_09650	Attaches a formyl group to the free amino group of methionyl-tRNA(fMet). The formyl group appears to play a dual role in the initiator identity of N-formylmethionyl-tRNA by promoting its recognition by IF2 and preventing the misappropriation of this tRNA by the elongation apparatus	E5259_09040	PFAM helix-turn-helix- domain containing protein, AraC type	E5259_04900	PFAM Integrase catalytic region
FF104_17000	This protein promotes the GTP-dependent binding of aminoacyl-tRNA to the A-site of ribosomes during protein biosynthesis	E5259_11500	Replication initiation factor	E5259_05435	DNA primase activity
E5260_15545	Specifically methylates the pseudouridine at position 1915 (m3Psi1915) in 23S rRNA	E5259_19215	acetyltransferase	E5259_05440	Domain of unknown function (DUF927)
		E5259_19305	BRO family, N-terminal domain	E5259_05885	Transposase DDE domain
		FE838_01155	Psort location Cytoplasmic, score	E5259_06535	transposase activity
		FE838_06825	Belongs to the sigma-70 factor family. ECF subfamily	E5259_06540	PFAM IS66 Orf2 family protein
		FE838_19460	RNA polymerase sigma-70 factor, Bacteroides expansion family 1	E5259_06545	zinc-finger binding domain of transposase IS66
		FE838_20320	COG3279 Response regulator of the LytR AlgR family	E5259_06550	Transposase DDE domain
		FF104_04365	chromosome segregation	E5259_06560	zinc-finger binding domain of transposase IS66
				E5259_06565	PFAM IS66 Orf2 family protein
				E5259_06570	transposase activity
				E5259_06575	Transposase DDE domain
				E5259_07605	Integrase core domain
				E5259_10170	Integrase core domain
				E5259_13020	Transposase IS116/IS110/IS902 family
				E5259_14500	transposase IS116 IS110 IS902 family
				E5259_14570	IS66 Orf2 like protein
				E5259_14580	IstB-like ATP binding N-terminal
				E5259_14625	Integrase core domain
				E5259_14645	transposase activity
				E5259_14650	PFAM IS66 Orf2 family protein
				E5259_15385	Transposase DDE domain
				E5259_16325	Transposase DDE domain
				E5259_17150	Transposase DDE domain
				E5259_18615	PFAM Integrase catalytic region
				E5259_18695	transposase activity
				E5259_18700	PFAM IS66 Orf2 family protein
				E5259_18705	zinc-finger binding domain of transposase IS66
				E5259_18715	Transposase DDE domain
				E5259_18720	zinc-finger binding domain of transposase IS66
				E5259_18725	PFAM IS66 Orf2 family protein
				E5259_18730	transposase activity
				E5259_19210	Terminase small subunit
				E5259_19250	Type III restriction protein res subunit
				E5259_19260	Domain of unknown function (DUF927)
				E5259_19265	DNA primase activity
				E5259_19340	Belongs to the 'phage' integrase family
				E5259_19595	Transposase IS116/IS110/IS902 family
				E5259_21480	Transposase IS116/IS110/IS902 family
				E5259_21555	zinc-finger binding domain of transposase IS66
				E5259_21560	PFAM IS66 Orf2 family protein
				E5259_21565	transposase activity
				E5259_21660	transposase IS116 IS110 IS902 family
				E5259_22560	Transposase DDE domain
				E5259_22865	Transposase DDE domain
				E5259_24545	transposase activity
				E5259_24550	PFAM IS66 Orf2 family protein
				E5259_24555	zinc-finger binding domain of transposase IS66
				E5259_25145	zinc-finger binding domain of transposase IS66
				E5259_25150	PFAM IS66 Orf2 family protein
				E5259_25155	transposase activity
				E5259_26230	PFAM Integrase catalytic region
				E5259_26315	Transposase IS116/IS110/IS902 family
				E5259_26375	Phage integrase, N-terminal SAM-like domain
				E5259_28225	Transposase DDE domain
				FE838_13140	DNA restriction-modification system
				FE838_13150	COG1002 Type II restriction enzyme methylase subunits
				FE838_19400	Belongs to the 'phage' integrase family
				FE838_19465	Belongs to the helicase family. UvrD subfamily
				FE838_19920	Belongs to the 'phage' integrase family
				FE838_22020	COG COG2816 NTP pyrophosphohydrolases containing a Zn-finger, probably nucleic-acid-binding
				FF104_01425	Transposase and inactivated derivatives
				FF104_01685	Transposase
				FF104_02150	Transposase
				FF104_02195	Transposase
				FF104_03065	PFAM transposase, mutator
				FF104_06540	Transposase
				FF104_06905	Transposase
				FF104_07770	Transposase
				FF104_07975	Transposase
				FF104_07980	Transposase
				FF104_07985	PFAM Integrase catalytic region
				FF104_10420	PFAM transposase, mutator
				FF104_11095	PFAM transposase, mutator
				FF104_11610	PFAM transposase, mutator
				FF104_11700	Transposase
				FF104_15720	PFAM transposase, mutator
				FF104_17690	Transposase
				FF104_18100	Transposase
				FF104_18120	Transposase
				FF104_18410	Transposase DDE domain
				FF104_18545	Transposase
				FF104_19025	Transposase and inactivated derivatives
				FF104_20180	PFAM transposase, mutator
				FF104_20485	PFAM transposase, mutator
				EYR00_11935	Phage integrase, N-terminal SAM-like domain
				E5260_01445	Transposase
				E5260_01575	Transposase
				E5260_06485	Transposase
				E5260_09570	Transposase

## Sheet: metabolism
METABOLISM
[C] Energy production and conversion		[E] Amino acid transport and metabolism		[F] Nucleotide transport and metabolism		[G] Carbohydrate transport and metabolism		[H] Coenzyme transport and metabolism		[P] Inorganic ion transport and metabolism		[Q] Secondary metabolites biosynthesis, transport, and catabolism
EYQ97_17295	NAD-dependent glycerol-3-phosphate dehydrogenase C-terminus	E5259_16915	Urocanase C-terminal domain	FE838_06820	Belongs to the acetylglutamate kinase family. ArgB subfamily	E5260_01570	Major facilitator Superfamily	FE838_06815	Catalyzes the biosynthesis of agmatine from arginine	E5260_01570	Major facilitator Superfamily	E5259_05460	methyltransferase
FE838_22010	COG COG1249 Pyruvate 2-oxoglutarate dehydrogenase complex, dihydrolipoamide dehydrogenase (E3) component, and related enzymes	E5259_17065	Urocanase C-terminal domain			EYQ97_02345	Dihydroxyacetone kinase	FE838_12210	COG NOG08812 non supervised orthologous group	FE838_02190	Psort location CytoplasmicMembrane, score 10.00	E5259_19240	methyltransferase
FF104_00655	alcohol dehydrogenase	FE838_20330	SOS response associated peptidase (SRAP)			EYQ97_05270	PTS system glucitol sorbitol-specific IIA component	FE838_16485	COG1429 Cobalamin biosynthesis protein CobN and related	FE838_06035	TonB-linked outer membrane protein, SusC RagA family
FF104_00675	alcohol dehydrogenase	FE838_21475	COG NOG25454 non supervised orthologous group			FE838_09655	Psort location Cytoplasmic, score 8.96			FE838_09645	Psort location CytoplasmicMembrane, score 10.00
FF104_02605	Rubrerythrin	FF104_12420	Belongs to the DegT DnrJ EryC1 family			FF104_03350	Transaldolase is important for the balance of metabolites in the pentose-phosphate pathway			FE838_12340	TonB-linked outer membrane protein, SusC RagA family
FF104_03765	glutamate synthase (NADPH), homotetrameric	E5260_04730	Glyoxalase/Bleomycin resistance protein/Dioxygenase superfamily			FF104_03355	Catalyzes the transfer of a two-carbon ketol group from a ketose donor to an aldose acceptor, via a covalent intermediate with the cofactor thiamine pyrophosphate			FE838_16490	COG4771 Outer membrane receptor for ferrienterochelin and colicins
FF104_11905	Rubrerythrin	E5260_01570	Major facilitator Superfamily			FF104_13065	Phosphotransfer between the C1 and C5 carbon atoms of pentose			FE838_19395	TonB dependent receptor
						FF104_13100	Phosphotransfer between the C1 and C5 carbon atoms of pentose			FE838_19925	TonB-dependent Receptor Plug Domain
						FF104_20815	Catalyzes the transfer of a two-carbon ketol group from a ketose donor to an aldose acceptor, via a covalent intermediate with the cofactor thiamine pyrophosphate			FE838_20335	Dyp-type peroxidase family
						EYR00_01805	The phosphoenolpyruvate-dependent sugar phosphotransferase system (PTS), a major carbohydrate active - transport system, catalyzes the phosphorylation of incoming sugar substrates concomitant with their translocation across the cell membrane			FE838_21480	TonB-linked outer membrane protein, SusC RagA family

## Sheet: poorly characterized
POORLY CHARACTERIZED
[S] Function unknown			not mapped by EggNogg
EYQ97_13470	membrane		E5259_05420
E5259_05405	Pentapeptide repeats (8 copies)		E5259_05430
E5259_05410	Siphovirus Gp157		E5259_05590
E5259_05425	AAA domain		E5259_05595
E5259_05620	Phage holin family Hol44, in holin superfamily V		E5259_05600
E5259_05625	Psort location Cytoplasmic, score		E5259_05605
E5259_05640	AP2 domain protein		E5259_05615
E5259_05655	Cro/C1-type HTH DNA-binding domain		E5259_08740
E5259_05670	Domain of unknown function (DUF1874)		E5259_14565
E5259_08745	Phage holin family Hol44, in holin superfamily V		E5259_17810
E5259_08755	Psort location Cytoplasmic, score 8.87		E5259_17830
E5259_08760	AP2 domain protein		E5259_17840
E5259_08790	Domain of unknown function (DUF1874)		E5259_17845
E5259_11510	Psort location CytoplasmicMembrane, score		E5259_17850
E5259_11515	Psort location Cytoplasmic, score		E5259_17855
E5259_11520	COG NOG09588 non supervised orthologous group		E5259_19035
E5259_11525	Antirestriction protein (ArdA)		E5259_19070
E5259_11530	TcpE family		E5259_19075
E5259_11535	AAA-like domain		E5259_19080
E5259_11550	Conjugative transposon protein TcpC		E5259_19085
E5259_16110	Psort location Cytoplasmic, score		E5259_19090
E5259_16115	Cupin 2, conserved barrel domain protein		E5259_19095
E5259_17780	Domain of unknown function (DUF1874)		E5259_19270
E5259_17805	AP2 domain protein		E5259_19280
E5259_17820	Psort location Cytoplasmic, score		E5259_25380
E5259_17825	Phage holin family Hol44, in holin superfamily V		E5259_25390
E5259_18025	Pentapeptide repeats (8 copies)		E5259_25395
E5259_19000	Domain of unknown function (DUF1874)		E5259_25400
E5259_19015	Cro/C1-type HTH DNA-binding domain		E5259_25405
E5259_19030	AP2 domain protein		FE838_12205
E5259_19050	Psort location Cytoplasmic, score		FE838_18865
E5259_19130	tape measure		FE838_18870
E5259_19195	Phage Mu protein F like protein		FE838_18875
E5259_19200	Phage portal protein, SPP1 Gp6-like		FE838_18880
E5259_19275	AAA domain		FF104_04270
E5259_19290	Siphovirus Gp157		FF104_04360
E5259_19295	Pentapeptide repeats (8 copies)		FF104_04385
E5259_25360	Psort location Cytoplasmic, score 8.87		FF104_04400
E5259_25375	Phage holin family Hol44, in holin superfamily V		FF104_04410
E5259_25735	Pentapeptide repeats (8 copies)		FF104_04430
E5259_26935	HEPN domain		FF104_04440
E5259_26940	Nucleotidyltransferase domain		FF104_04450
E5259_28450	Psort location Cytoplasmic, score 8.87		FF104_06080
FE838_02195	Fic/DOC family		FF104_20910
FE838_06830	Psort location Cytoplasmic, score 8.96		E5260_01565
FE838_06835	Putative auto-transporter adhesin, head GIN domain		E5260_05255
FE838_09635	acyl-CoA thioester hydrolase, YbgC YbaW family
FE838_12195	Psort location Cytoplasmic, score 8.96
FE838_16495	HmuY protein
FE838_22015	COG COG0488 ATPase components of ABC transporters with duplicated ATPase domains
FE838_24970	Domain of unknown function
FF104_01760	cell wall binding
FF104_04370	portal protein, SPP1 Gp6-like
FF104_04375	head morphogenesis protein, SPP1 gp7 family
FF104_04380	Protein of unknown function (DUF2829)
FF104_04395	Domain of unknown function (DUF4355)
FF104_04415	Minor capsid protein
FF104_04420	Psort location Cytoplasmic, score
FF104_04435	Bacteriophage Gp15 protein
FF104_04455	Phage minor structural protein
FF104_04470	Acyltransferase family
FF104_06065	ORF6C domain
FF104_06295	Haemolysin XhlA
FF104_06300	Phage holin family Hol44, in holin superfamily V
FF104_08390	N-acetylmuramoyl-L-alanine amidase activity
FF104_12035	Rhs element vgr protein
FF104_12075	Rhs element vgr protein
FF104_20630	Leucine-rich repeat (LRR) protein
FF104_20695	Ankyrin repeats (many copies)
EYR00_14945	'oxidoreductase
E5260_09160	Short C-terminal domain
