# Supplementary material for: Discovery of novel community-relevant small proteins in a simplified human intestinal microbiome
Source: Microbiome. 2021 Feb 23;9:55. doi: 10.1186/s40168-020-00981-z (PMC7903761; doi:10.1186/s40168-020-00981-z)
Supplement: Supplementary file 4 — Additional file 3. Supplement Table 6. [file 40168_2020_981_MOESM4_ESM.xls]

## Sheet: Sheet1
Supplement table 6: Physico-chemical and functional prediction of novel SIHUMIx sProteins
Abbreviation	sequence	validated (see Fig. S7)	pI	Aliphatic index	Gravy score	AmP prediction probability	Localization (posterior probability)	Functional domain prediction (Prosite-score for feature profiles)*	NCBI BLAST (against bacterial RefSeq)
AC1	MINYREELKKFEPCLDVDQAEDAIYSDDLKDVEDLINEIKKDIEEEK	TRUE	4.12	91.3	-0.979	0	Cytoplasmic (0.639)	Nebulin repeat (4.654); FtsK domain (5.869); Olduvai domain (6.792)	hypothetical protein [Anaerostipes caccae] WP_022261227.1
AC2	MRFFLDTANVDEIREANEMGIICGVTTNPSIISKEGRDFKEDYRVAFVE	TRUE	4.5	77.6	-0.267	0.004	Non-cytoplasmic (0.651)	Transaldolase signature 1 (*); Big-1 (bacterial Ig-like domain 1) domain (4.479)	fructose-6-phosphate aldolase [Clostridium roseum] WP_077835525.1
AC3	MRREQTMYSVEEFACSPEVLEASEDLIRAAFSYAGLEEATEKKAKKIIREFKNKEVH	TRUE	5.38	68.6	-0.667	0	Cytoplasmic (0.656)	-	hypothetical protein [Anaerostipes caccae] WP_006566120.1
BL1	LAGSQPNGQRRERRISIPGWKMMIDRPSRAIHPRLEKSINALFTVSRLEPTSWASSS	FALSE	11.79	73.7	-0.682	0.007	Non-cytoplasmic (0.663)	-	-
BP1	MDNKDKKQKDIDTINKLLVNAPEDKVSELLMLIKQYLLQ	TRUE	6.05	117.4	-0.592	0	Cytoplasmic (0.681)	-	-
BP2	MLKKIYQELIVIRKELQAIRNNLESKTNQGEIVAEKTSGIIQQKG	FALSE	9.6	112.7	-0.507	0.001	Cytoplasmic (0.537)	CARD caspase recruitment domain (6.847)	MULTISPECIES: hypothetical protein [Clostridiales] WP_148487095.1
BP3	MADKEKEYQKALEEKERERVWREEPLRFHKATPEEIEHLKKEGRI	TRUE	6.11	56.4	-1.711	0.002	Cytoplasmic (0.534)	Neuralized homology repeat domain (5.573)	hypothetical protein [Blautia producta] WP_018596824.1
BP4	MEDNMTDKQFKTILEMFGMILDGCKDLEEAKKKVEKLLEEQKNKSE	TRUE	4.82	67.8	-0.965	0.002	Non-cytoplasmic (0.588)	TPR repeat (5.015); Protein prenyltransferases alpha subunit repeat (4.203)	MULTISPECIES: hypothetical protein [Lachnospiraceae] WP_157127772.1
BP5	MDKKQQEALNRKKSNETFNSITQKVKPENQNQQHNARSEAVEPKIRQV	TRUE	9.87	48.8	-1.708	0.001	Non-cytoplasmic (0.539)	-	hypothetical protein [Blautia hominis] WP_167388450.1
BP6	MINYEEELKKFQPCLDVDDAEGNIYKQDLTDVIDILKEMLKETNGTAKN	TRUE	4.27	87.6	-0.722	0.003	Non-cytoplasmic (0.556)	-	MULTISPECIES: hypothetical protein [Blautia] WP_018597822.1
BP7	MNEDMSVFKSYLRRLLQDLKDLKEAIKSKEYDKAENMVDKLIDDTQKGIEDD	TRUE	4.62	82.5	-1.01	0	Non-cytoplasmic (0.569)	Protein prenyltransferases alpha subunit repeat (4.451)	hypothetical protein [Blautia sp. An249] WP_162610592.1
BP8	MNYACVSKQPFITKKDLSVKKPLLAEAKSRREFIRSHDFTVNVDPSTKIAEIKVTKR	TRUE	10.01	80.4	-0.532	0.002	Non-cytoplasmic (0.663)	-	MULTISPECIES: hypothetical protein [Blautia] WP_018597594.1
BP9	MGTSDAQIKATLKYKAKAYKRIPLDVRIEEYEALKKHTEKSGETINGFIRRIIKENIK	TRUE	9.79	87.6	-0.767	0.001	Non-cytoplasmic (0.658)	-	hypothetical protein [Blautia producta] WP_018597664.1
BP10	MTENQQKLYDFLKSKGGSAHLMDCAMQLDISDEELQLAVNTLVQSGIISKDAYVQPTLRII	TRUE	4.7	103.9	-0.116	0	Non-cytoplasmic (0.624)	MarR-type HTH domain (7.053)	hypothetical protein [Blautia producta] WP_163118165.1
BP11	MEKQVKNDAQTYTVVSQIKCPKDSGDSIHTITYKKTTCTRVDDIILNFHCSRNSQCLDCQQDYL	TRUE	6.68	68.4	-0.678	0.053	Non-cytoplasmic (0.596)	MRH domain (6.618)	hypothetical protein [Blautia sp. An249] WP_162610549.1
BP12	MGIKVKVNFDKRKLESAIKDQARESLRNRSYDAKCPFCHTTFSAHPGPNVCPHCRKTVDLNLNIKL	TRUE	9.64	70.9	-0.641	0.986	Non-cytoplasmic (0.634)	-	hypothetical protein [Lactococcus piscium] WP_047916174.1
BP13	MRRHKEPEVRKGELLDAAQKLFVEKGYAKTTVTDILNVHGLSKGVFYYYFKSKEEVMDAIIQRMVDDMVD	FALSE	6.72	83.43	-0.441	0.001	Cytoplasmic (0.762)	TetR-type HTH domain (22.103)	TetR/AcrR family transcriptional regulator [Blautia producta] WP_018594525.1
BP14	MVDGIGLFVMQFFSLSHAKGDGVMATKSIIKDVNIRDNKLCRTFASAIENASGRRGKDVQLSRSFKEISGEKIRELFGDKA	TRUE	9.58	83.1	-0.217	0.138	Non-cytoplasmic (0.959) + signal peptide	-	hypothetical protein [Blautia producta] WP_018597229.1
BP15	MNCLLPKHLRKLPDSSLLNTAKKRGFPQTRSAGRILIKMNLFNFTELRYCCVPNRFPVQPSARTPAYDHFGGSGCPVRCFFLSPVHS	FALSE	10.18	71.7	-0.237	1	Non-cytoplasmic (0.561)	-	-
BT1	MKKLERLFRKIGNADVHVWGYSTLGILPKEKI	TRUE	9.99	106.6	-0.269	0.949	Cytoplasmic (0.929)	-	-
BT2	MNKKTEKKQEEAKGTKKTAQAKECKSSTSSKKTEKK	FALSE	9.95	8.3	-2.111	0.012	Cytoplasmic (0.738)	SANT domain (5.330)	-
BT3	MSSSMLEQRSRFAMIGALMIIISLMFWYYMGSSLVSATKKYLEQVQTIEITCE	TRUE	6.05	97.6	0.451	0	Transmembrane protein; cytoplasmic (0.909); non-cytoplasmic (0.910)	-	hypothetical protein [Bacteroides thetaiotaomicron] WP_008763224.1
BT4	MAITIKNIPVLEGVTAEDFVRSADKNAAKVTPRLSVEAKKRLRKVLEKSRSFRFN	TRUE	10.66	92.2	-0.358	0.002	Non-cytoplasmic (0.657)	-	hypothetical protein [Bacteroides sp. AF25-5LB] WP_165853585.1
BT5	MARPIKETPILFGEDARRFEARMKNPPKETPEKLEEIKRDYKYIMSIFKEETDGRNK	TRUE	9.05	53.2	-1.261	0.002	Non-cytoplasmic (0.581)	Big-1 (bacterial Ig-like domain 1) domain (4.293)	hypothetical protein [Bacteroides thetaiotaomicron] WP_008766602.1
BT6	MSRRSQLEHEVSVAQERIKKAAKDTPKDIIKLWEQDLVDLELELNNLVDDEEDNNED	TRUE	4.33	94	-1.081	0	Non-cytoplasmic (0.569)	BAR domain (7.325); Protein prenyltransferases alpha subunit repeat (4.787)	hypothetical protein [Bacteroides thetaiotaomicron] WP_162838066.1
BT7	MSIEDAIMGGIVFKGKKDKPQEEEKVKTKAKKATYIRGQHGSGAAKMKADIRKKRANRHKK	TRUE	10.33	53	-1.216	0.989	Non-cytoplasmic (0.665)	-	MULTISPECIES: hypothetical protein [Bacteroides] WP_008762146.1
BT8	MVGFVIWIVGLVLTIKAALEIWRIHAPIERRLIAIILIVLTSWIGLLFYYFYGKARMPQWLGTGVQKY	TRUE	10.11	147.7	0.969	0.999	Transmembrane protein: cytoplasmic (0.708); non-cytoplasmic (0.681) + signal peptide	Big-1 (bacterial Ig-like domain 1) domain (4.665)	hypothetical protein [Bacteroides thetaiotaomicron] WP_016268021.1
CR1	MSATPRELLQSPESKLKSSR	FALSE	9.98	63.5	-1.005	0.001	Non-cytoplasmic (0.617)	Pestivirus NS3 protease domain (6.687)	-
CR2	MKKIIKPIQPIKPSPPTKNKPKNSSIKKPSK	TRUE	10.95	62.9	-1.297	0.992	Cytoplasmic (0.646)	-	-
CR3	MEDKIRALVKELFDSGMTLDEIIESVASIAMTEDFKRSANHESQ	TRUE	4.49	84.3	-0.35	0	Cytoplasmic (0.519)	-	-
CR4	MEEKLDEMIVLLKNIDKNLQILVDEKNAVKVKKPSNDAILKQFEETEKLFNKVMNKGK	TRUE	7.94	102.4	-0.626	0.001	Non-cytoplasmic (0.620)	FtsK domain (6.142)	MULTISPECIES: hypothetical protein [unclassified] WP_087301799.1
* Prosite does not report a score for identified sequence motifs. A score is only reported for sequence feature profiles.
