# Supplementary material for: Discovery of novel community-relevant small proteins in a simplified human intestinal microbiome
Source: Microbiome. 2021 Feb 23;9:55. doi: 10.1186/s40168-020-00981-z (PMC7903761; doi:10.1186/s40168-020-00981-z)
Supplement: Supplementary file 5 — Additional file 4. Supplement Table 8. [file 40168_2020_981_MOESM5_ESM.xls]

## Sheet: Metabolic annotation
Sprotein	Organism	Proximal gene	Gene start	Gene end	Reaction ID	Reaction name	EC Number	Pathway	Essential?	Flux single growth (mmol/gDw/hr)	Flux community growth (mmol/gDw/hr)	Exchange Diff
BP5	BP	Blautia_producta_DSMZ2950_2165459:2167105	2165459	2167105	rxn08043	pyruvate:2-oxobutanoate acetaldehydetransferase (decarboxylating)	2.2.1.6	Isoleucine biosynthesis	no	0.353575	0.353575	8.2
					rxn15021	pyruvate:pyruvate acetaldehydetransferase (decarboxylating)	2.2.1.6	Valine biosynthesis	no	0	-0.655176	19.3
					rxn00003	pyruvate:pyruvate acetaldehydetransferase (decarboxylating)	2.2.1.6	Valine biosynthesis	no	-0.655176	0
BP5	BP	Blautia_producta_DSMZ2950_2165459:2167063	2165459	2167063	rxn00203	2-Oxoglutarate carboxy-lyase	4.1.1.71	TCA cycle IV (2-oxoglutarate decarboxylase)	no	1.35457	0
BP5	BP	Blautia_producta_DSMZ2950_2162541:2163515	2162541	2163515	rxn11245	RXN-13158	1.1.1.85	Leucine biosynthesis	no	0.34746	0.34746	16.1
BP5	BP	Blautia_producta_DSMZ2950_2163746:2165401	2163746	2165401	rxn03437	(R)-2,3-Dihydroxy-3-methylpentanoate hydro-lyase	4.2.1.9	Isoleucine biosynthesis	yes	0.353575	0.353575
					rxn15467	(R)-2,3-Dihydroxy-3-methylbutanoate hydro-lyase	4.2.1.9	Valine biosynthesis	no	0	0.655176	63.77
					rxn00898	2,3-Dihydroxy-3-methylbutanoate hydro-lyase	4.2.1.9	Leucine biosynthesis	no	0.655176	0
BP8	BP	Blautia_producta_DSMZ2950_2542030:2543514	2542030	2543514	rxn02264	Hydroxymethylbilane hydro-lyase(cyclizing)	4.2.1.75	tetrapyrrole biosynthesis I (from glutamate)	yes	0.00793966	0.00793966
BP11	BP	Blautia_producta_DSMZ2950_3080728:3081609	3080728	3081609	rxn01644	L-Aspartate-4-semialdehyde hydro-lyase (adding pyruvate and cyclizing)	4.3.3.7	L-lysine biosynthesis I	yes	0.325501	0.325501
Reactions only shown for genes adjacent to reactions with non-zero flux in community simulation
Columns C-E indicate proximal enzymes located proximal to the corresponding Sprotein.
Columns F-I indicate the corresponding enzymatic reaction along with name, EC number and pathway.
Column J indicates whether the reaction is essential in single and community growth.
Column K and L give the flux through the corresponding reaction in single and community growth.
Column M gives the Euclidean distance of all exchanges fluxes of bacterial species between wild-type community growth and after knocking out the corresponding reaction.

## Sheet: Complex intestinal medium
Compound ID	Metabolite name	Maximal uptake
cpd00128	ade	0.5
cpd00035	ala_L	1
cpd00185	arab_D	0.5
cpd22386	arabinogal	0.5
cpd00051	arg_L	1
cpd00132	asn_L	1
cpd00041	asp_L	1
cpd00063	ca2	100
cpd01012	cd2	100
cpd11746	cellul	0.5
cpd00526	cholate	0.5
cpd00099	cl	100
cpd00149	cobalt2	100
cpd00307	csn	0.5
cpd00058	cu2	100
cpd00381	Lcystin	0.5
cpd00084	cys_L	1
cpd02733	dchac	0.5
cpd10515	fe2	100
cpd10516	fe3	100
cpd00108	gal	5
cpd00280	galur	9.858
cpd00027	glc_D	5
cpd00053	gln_L	1
cpd00023	glu_L	1
cpd00033	gly	1
cpd00207	gua	0.5
cpd00067	h	100
cpd00001	h2o	100
cpd00242	hco3	23.808
cpd00119	his_L	1
cpd00322	ile_L	1
cpd27312	inulin	0.5
cpd00205	k	100
cpd00107	leu_L	1
cpd00039	lys_L	1
cpd00138	man	5
cpd00060	met_L	1
cpd00254	mg2	100
cpd00030	mn2	100
cpd11574	mobd	100
cpd00971	na1	100
cpd00013	nh4	100
cpd00066	phe_L	1
cpd00028	pheme	0.5
cpd00009	pi	100
cpd00644	pnto_R	0.5
cpd00129	pro_L	1
cpd00054	ser_L	1
cpd00048	so4	100
cpd11657	strch1	2.775
cpd00161	thr_L	1
cpd00065	trp_L	1
cpd00069	tyr_L	1
cpd00092	ura	0.5
cpd00156	val_L	1
cpd11732	xylan	0.5
cpd00034	zn2	100
