# Supplementary material for: Discovery of novel community-relevant small proteins in a simplified human intestinal microbiome
Source: Microbiome. 2021 Feb 23;9:55. doi: 10.1186/s40168-020-00981-z (PMC7903761; doi:10.1186/s40168-020-00981-z)
Supplement: Supplementary file 6 — Additional file 5. Supplement Table 9. [file 40168_2020_981_MOESM6_ESM.xls]

## Sheet: Tabelle1
	Tryp									AspN
	No of Prot.	No of Pept.	1a*	2a*	2b*	3a*	3b*			No of Prot.	No of Pept.	1a*	2a*	2b*	3a*	3b*
AC	90548	246052	238256	1833	0	343	5620		AC	92405	145592	136568	1400	0	178	7446
BL	59156	184916	173276	8807	0	1130	1703		BL	60298	112954	102591	5237	3958	675	493
BP	165184	440565	419328	4312	0	3341	13584		BP	168717	250929	231530	3028	0	1727	14644
BT	146729	407327	393328	3160	0	888	9951		BT	149876	229220	216036	2037	0	459	10688
CB	75453	191819	186344	1635	0	579	3261		CB	77200	104341	98455	1346	0	241	4299
CR	56936	141776	138300	938	0	486	2052		CR	58744	81382	77299	783	0	216	3084
EC	123548	327222	313593	9083	0	1073	3471		EC	126705	175070	163798	3619	6290	515	848
LP	80137	184696	179116	1107	0	390	4083		LP	82362	103182	97276	843	0	189	4874
concat iPtgxDBs	797691	2079347	1972189	30979	0	7973	68204		concat iPtgxDBs	816307	1196348	1113233	18491	10130	4114	50380
		Tryp									AspN
		1a	2a	2b	3a	3b					1a	2a	2b	3a	3b
	AC	96.8316	0.744964	0	0.139401	2.28407				AC	93.8019	0.961591	0	0.122259	5.11429
	BL	93.7052	4.7627	0	0.611088	0.920959				BL	90.8255	4.6364	3.50408	0.597588	0.436461
	BP	95.1796	0.978743	0	0.758344	3.08331				BP	92.2691	1.20672	0	0.688242	5.83591
	BT	96.5632	0.775789	0	0.218007	2.443				BT	94.2483	0.888666	0	0.200244	4.66277
	CB	97.1457	0.852366	0	0.301847	1.70004				CB	94.3589	1.29	0	0.230973	4.12014
	CR	97.5482	0.661607	0	0.342794	1.44735				CR	94.9829	0.962129	0	0.265415	3.78954
	EC	95.8349	2.77579	0	0.327912	1.06075				EC	93.5614	2.06717	3.59285	0.294168	0.484378
	LP	96.9788	0.599363	0	0.211158	2.21066				LP	94.2761	0.817003	0	0.183171	4.72369
	concat iPtgxDBs	94.8466	1.48984	0	0.383438	3.28007				concat iPtgxDBs	93.0526	1.54562	0.846744	0.34388	4.21115
* Peptide classification was performed according to the classification scheme for proteogenomics in procaryotes as defined by Qeli and Ahrens (Nat. Biotech, 2010)
In Brief:	Class 1a peptides are most informative as they are unique to one entry in a DB, while class 1b peptides map uniquely to one annotation cluster with all identical sequences. Class 2a peptides identify a subset of sequences from an annotation cluster and class 2b peptides map to all sequences of an annotation cluster. Class 3a peptides map to identical sequences from different annotation clusters (…
